# Supplementary material for: Cued to Act on Impulse: More Impulsive Choice and Risky Decision Making by Women Susceptible to Overeating after Exposure to Food Stimuli
Source: PLoS One. 2015 Sep 17;10(9):e0137626. doi: 10.1371/journal.pone.0137626 (PMC4574976; doi:10.1371/journal.pone.0137626)
Supplement: S1 Dataset — (XLSX) [file pone.0137626.s003.xlsx]

## Sheet: Cue exposure data
																	BART				DDT Indifference points							DDT AUC
Participant	Condition	Restraint	Disinihibition	RT	Omission	Comission	BMI	Age	TFEQR	TFEQH	TFEQD	BIS	BASDrive	BASfun	BASreward	BAStotal	Pumps	Average	Adjusted	Explosions	Delay1	Delay7	Delay30	Delay3m	Delay6m	Delay12m		d1	d7	d30	3m	6m	12M	AUCtotal
1001	Control	Low	Low	335.18	0	0	18.4	23	3	10	5	2	3.25	2	1.8	7.05	783	26.1	24.74	7	97.5	97.5	95	82.5	80	77.5		98.75	585	2213.75	5325	7515.62	14371.9	30110
1002	Control	Low	Low	342.03	0	0	22.6	21	4	1	6	2.14	2	1.25	1	4.25	1259	41.97	47.56	12	90	92.5	65	45	40	2.5		95	547.5	1811.25	3300	3931.25	3878.12	13563.1
1003	Food	Low	Low	371.6	0	2	18.6	22	3	6	1	2.29	2.5	2	1.6	6.1	1232	41.07	38.9	9	97.5	97.5	87.5	87.5	60	57.5		98.75	585	2127.5	5250	6821.88	10721.9	25605
1004	Control	Low	Low	411.98	0	0	24.5	21	3	7	5	2	3.5	2.5	1.6	7.6	1290	43	44.65	13	95	97.5	97.5	77.7	70	40		97.5	577.5	2242.5	5256	6831.12	10037.5	25042.1
1005	Control	Low	Low	424.18	0	6	19.7	24	1	6	2	1.14	2	2.25	1.8	6.05	894	29.8	31.04	4	97.5	97.5	97.5	92.5	92.5	92.5		98.75	585	2242.5	5700	8556.25	16881.2	34063.8
1006	Food	Low	Low	352.05	0	3	21.4	20	2	11	6	2	2.25	2.75	2.2	7.2	613	20.43	21.38	4	87.5	90	65	45	35	7.5		93.75	532.5	1782.5	3300	3700	3878.12	13286.9
1007	Food	Low	Low	341.63	0	1	26.1	22	6	4	2	2.14	2	1.75	2	5.75	708	23.6	25.31	4	97.5	97.5	75	35	40	25		98.75	585	1983.75	3300	3468.75	5931.25	15367.5
1008	Control	Low	Low	345.95	0	0	20	21	5	6	3	1.86	2	1.75	1	4.75	719	23.97	25.72	5	97.5	92.5	57.5	42.5	52.5	37.5		98.75	570	1725	3000	4393.75	8212.5	18000
1009	Control	Low	Low	336.4	0	5	19.2	23	3	10	6	1.57	3.25	3	1.4	7.65	1601	53.37	57.36	19	97.5	95	92.5	92.5	97.5	75		98.75	577.5	2156.25	5550	8787.5	15740.6	32910.6
1010	Food	Low	Low	317.92	0	7	28.1	34	4	6	4	2.14	2	1.25	1.2	4.45	922	30.73	31.55	10	97.5	100	92.5	87.5	80	65		98.75	592.5	2213.75	5400	7746.88	13231.2	29283.1
3003	Control	Low	Low	343.35	0	13	19.4	18	7	5	8	1.29	2.75	1.5	1.8	6.05	888	29.6	31.8	5	100	95	60	30	25	20		100	585	1782.5	2700	2543.75	4106.25	11817.5
3008	Control	Low	Low	311.35	0	1	20.3	20	3	9	4	1	2.25	3	1	6.25	600	20	20.28	5	97.5	92.5	90	70	65	65		98.75	570	2098.75	4800	6243.75	11862.5	25673.8
1051	Control	Low	High	359.59	1	3	21.3	21	2	8	13	2.71	2.25	1.25	1.6	5.1	840	28	29.88	4	97.5	97.5	92.5	87.5	82.5	77.5		98.75	585	2185	5400	7862.5	14600	30731.2
1052	Food	Low	High	349.98	0	1	19.1	20	6	9	11	1.86	2	1.5	1.2	4.7	1113	37.1	39.36	8	100	80	25	5	1	1		100	540	1207.5	900	277.5	182.5	3207.5
1053	Control	Low	High	365.1	1	1	24.2	22	1	9	10	1.71	2.25	2	1.2	5.45	1235	41.17	44.16	11	100	82.5	67.5	37.5	22.5	17.5		100	547.5	1725	3150	2775	3650	11947.5
1054	Control	Low	High	438.25	0	1	26.2	21	2	4	9	1.43	2.75	1.75	1	5.5	1372	45.73	50.8	15	95	87.5	82.5	62.5	62.5	42.5		97.5	547.5	1955	4350	5781.25	9581.25	22312.5
1055	Food	Low	High	280.92	0	3	24.4	27	0	14	11	1	2.25	2.5	1.2	5.95	1480	49.33	59.31	17	97.5	92.5	97.5	82.5	77.5	62.5		98.75	570	2185	5400	7400	12775	28428.8
1056	Control	Low	High	356.1	0	0	22.8	20	3	7	8	1.57	2.25	2.25	1.4	5.9	545	18.17	19	2	92.5	97.5	1	1	1	1		96.25	570	1132.75	60	92.5	182.5	2134
1057	Food	Low	High	421.68	1	1	27.5	21	3	13	10	1.43	2.75	1.5	1.8	6.05	1234	41.13	47.78	12	100	97.5	50	27.5	27.5	2.5		100	592.5	1696.25	2325	2543.75	2737.5	9995
1058	Food	Low	High	475.63	0	0	20.6	23	2	9	10	1.43	2.5	1.25	1.8	5.55	978	32.6	34.81	9	100	100	97.5	37.5	15	7.5		100	600	2271.25	4050	2428.12	2053.12	11502.5
1059	Food	Low	High	343.75	0	4	22.3	21	2	12	8	1.57	2.75	3	1.4	7.15	840	28	29.17	6	97.5	97.5	82.5	52.5	35	1		98.75	585	2070	4050	4046.88	3285	14135.6
1060	Food	Low	High	303.7	0	5	20.8	20	2	2	7	1.86	3	2.25	2	7.25	1030	34.33	36.15	10	97.5	85	80	72.5	72.5	77.5		98.75	547.5	1897.5	4575	6706.25	13687.5	27512.5
1061	Control	Low	High	321.37	0	2	19.5	19	4	6	9	1.43	3	2.25	1.6	6.85	1278	42.6	42	10	92.5	97.5	82.5	80	75	40		96.25	570	2070	4875	7168.75	10493.8	25273.8
1062	Food	Low	High	474.05	0	0	27.6	20	4	2	13	2	3	2.5	1.8	7.3	797	26.57	26.84	5	97.5	67.5	45	50	20	15		98.75	495	1293.75	2850	3237.5	3193.75	11168.8
3001	Food	Low	High	385.47	0	0	29	21	3	4	7	2	2	2.5	1.6	6.1	796	26.53	27.21	6	100	97.5	77.5	47.5	20	7.5		100	592.5	2012.5	3750	3121.88	2509.38	12086.2
3004	Food	Low	High	375.12	0	2	25.8	19	9	1	11	1.14	2.75	2.25	1.6	6.6	1209	40.3	42.61	12	97.5	92.5	97.5	77.5	62.5	45		98.75	570	2185	5250	6475	9809.38	24388.1
3010	Food	Low	High	351.17	0	5	19.8	21	1	12	9	1.57	1.75	2	1.6	5.35	1347	44.9	47.94	12	97.5	82.5	80	62.5	42.5	7.5		98.75	540	1868.75	4275	4856.25	4562.5	16201.2
2001	Food	High	Low	456.33	0	1	23.5	20	8	2	3	1.43	1.25	2	1.6	4.85	707	23.57	23.74	7	100	100	100	97.5	95	92.5		100	600	2300	5925	8903.12	17109.4	34937.5
2002	Food	High	Low	360.72	0	2	21.5	25	14	4	5	3.71	1	1	2	4	645	21.5	23	4	97.5	97.5	97.5	97.5	92.5	80		98.75	585	2242.5	5850	8787.5	15740.6	33304.4
2003	Food	High	Low				29.7	21	11	4	4	1.29	2.25	2	1.6	5.85	1029	34.3	33.6	10	100	90	77.5	70	75	77.5		100	570	1926.25	4425	6706.25	13915.6	27643.1
2004	Control	High	Low	374.25	0	2	19.4	20	12	10	4	1	2.5	2.25	1.4	6.15	755	25.17	25.09	7	100	100	100	97.5	97.5	97.5		100	600	2300	5925	9018.75	17793.8	35737.5
2005	Control	High	Low	393.94	2	2	21.6	19	18	2	2	1.86	1	1.5	1	3.5	890	29.67	28.48	7	97.5	92.5	60	52.5	47.5	42.5		98.75	570	1753.75	3375	4625	8212.5	18635
2006	Control	High	Low	351.8	0	0	23	20	15	10	5	1.86	1.75	1.5	1.4	4.65	681	22.7	24.68	5	97.5	95	72.5	50	47.5	41.75		98.75	577.5	1926.25	3675	4509.38	8144.06	18930.9
2007	Food	High	Low	356.38	0	1	16.7	18	9	7	2	1.29	3	1.5	2.2	6.7	845	28.17	29.42	4	100	100	92.5	77.5	62.5	47.5		100	600	2213.75	5100	6475	10037.5	24526.2
3002	Control	High	Low	291.7	0	2	19.1	21	11	5	6	2.14	2	1	1	4	1156	38.53	42.9	9	100	97.5	92.5	87.5	67.5	50		100	592.5	2185	5400	7168.75	10721.9	26168.1
3009	Food	High	Low	321.22	0	0	20.7	29	11	12	5	2	2.75	1.25	1.2	5.2	1210	40.33	41.71	9	97.5	77.5	57.5	27.5	7.5	3.75		98.75	525	1552.5	2550	1618.75	1026.56	7371.56
2051	Control	High	High	493.7	0	0	24.8	20	17	8	9	1.14	2.75	2.5	2	7.25	878	29.27	29.36	5	97.5	92.5	87.5	82.5	87.5	55		98.75	570	2070	5100	7862.5	13003.1	28704.4
2052	Food	High	High	421.97	0	0	20.8	24	21	6	8	1.43	3	3	2	8	852	28.4	31.04	5	90	72.5	55	67.5	47.5	27.5		95	487.5	1466.25	3675	5318.75	6843.75	17886.2
2053	Food	High	High	338.6	0	0	24.2	26	9	7	13	1.14	2.25	1.75	1.2	5.2	863	28.77	30.56	5	95	85	62.5	37.5	42.5	22.5		97.5	540	1696.25	3000	3700	5931.25	14965
2054	Food	High	High	412.2	0	0	18.5	23	12	3	7	1.86	1.75	1.5	1.2	4.45	810	27	27.52	7	100	85	90	85	5	3.75		100	555	2012.5	5250	4162.5	798.438	12878.4
2055	Control	High	High	594.12	1	1	20.5	21	10	10	9	2	3	2	1.4	6.4	711	23.7	25.58	6	97.5	97.5	92.5	97.5	92.5	77.5		98.75	585	2185	5700	8787.5	15512.5	32868.8
2056	Control	High	High	438.03	0	0	18.5	21	7	11	10	1.86	2.5	2.25	1.8	6.55	1368	45.6	51.41	13	97.5	97.5	90	92.5	82.5	75		98.75	585	2156.25	5475	8093.75	14371.9	30780.6
2057	Food	High	High	340	0	3	18.5	21	12	2	9	1	2.5	2.75	1.2	6.45	1350	45	42.38	14	100	90	80	62.5	25	1.75		100	570	1955	4275	4046.88	2440.94	13387.8
2058	Food	High	High	470.77	0	0	16.4	22	13	7	10	1.86	1.25	1.75	1.2	4.2	1277	42.57	48.5	12	97.5	62.5	30	10	2.5	1		98.75	480	1063.75	1200	578.125	319.375	3740
2059	Food	High	High	428.55	0	2	18.4	20	12	1	9	1.29	2.5	1.75	1.4	5.65	613	20.43	20.12	4	97.5	67.5	27.5	22.5	10	12.5		98.75	495	1092.5	1500	1503.12	2053.12	6742.5
2060	Control	High	High	420.68	0	0	27	19	18	5	9	2	1.5	1.25	1.2	3.95	1095	36.5	38.25	10	97.5	82.5	67.5	40	25	30		98.75	540	1725	3225	3006.25	5018.75	13613.8
2061	Food	High	High	434.56	1	3	20.8	21	13	8	12	1.43	2	1.75	1.2	4.95	605	20.17	21.22	3	95	87.5	70	55	50	42.5		97.5	547.5	1811.25	3750	4856.25	8440.62	19503.1
3005	Control	High	High	488.65	0	2	27	23	18	9	8	1.43	1.25	1.75	1.8	4.8	1505	50.17	58.38	14	92.5	40	15	5	2.5	1		96.25	397.5	632.5	600	346.875	319.375	2392.5
3007	Control	High	High	362.35	0	3	21.5	21	13	4	9	1.29	2.75	2.75	2.2	7.7	1127	37.57	36.05	11	90	100	10	5	2.3	2.5		95	570	1265	450	337.625	438	3155.62
201	Food	High	High	482.11	0	2	20.5	20	1	3	7	2.2857	2	1	1.8	4.8					95	72.5	37.5	27.5	27.5	17.5		97.5	502.5	1265	1950	2543.75	4106.25	10465
202	Control	High	Low	506.46	0	2	23	22	10	10	1	1	3.25	2.5	2.2	7.95					97.5	97.5	87.5	87.5	77.5	70		98.75	585	2127.5	5250	7631.25	13459.4	29151.9
204	Control	High	High	498.54	1	2	23.3	21	14	3	9	1.2857	3	2	1.8	6.8					100	97.5	82.5	80	77.5	72.5		100	592.5	2070	4875	7284.38	13687.5	28609.4
205	Food	High	High	552.14	1	0	21.2	27	10	9	14	1.8571	1.75	1.75	1.6	5.1					60	55	40	15	25	1		80	345	1092.5	1650	1850	2372.5	7390
206	Food	Low	High	523.8	0	0	21.6	26	4	13	8	1.7143	2.25	2.75	1.6	6.6					95	95	67.5	57.5	37.5	15		97.5	570	1868.75	3750	4393.75	4790.62	15470.6
207	Food	Low	Low	378.89	0	0	27.1	20	6	3	5	1.5714	2	2	1.8	5.8					97.5	80	67.5	57.5	40	37.5		98.75	532.5	1696.25	3750	4509.38	7071.88	17658.8
208	Food	High	High	385.36	0	0	32.2	20	3	6	11	2.57114	1.5	1.5	1.2	4.2					97.5	85	57.5	35	40	10		98.75	547.5	1638.75	2775	3468.75	4562.5	13091.2
209	Control	High	Low	533.58	0	4	21.6	21	17	2	4	1.1429	2.5	2.5	1.2	6.2					97.5	97.5	97.5	97.5	97.5	92.5		98.75	585	2242.5	5850	9018.75	17337.5	35132.5
210	Food	Low	High	394.11	0	2	26.4	23	3	5	9					0					97.5	92.5	92.5	85	82.5	85		98.75	570	2127.5	5325	7746.88	15284.4	31152.5
211	Control	Low	Low	343.58	0	1	21.1	20	1	10	6	1.1429	3.25	1.25	1.8	6.3					97.5	95	70	50	37.5	7.5		98.75	577.5	1897.5	3600	4046.88	4106.25	14326.9
212	Control	High	High	398.47	0	2	33.3	20	10	8	10	1.4286	2.25	2	2	6.25					105	77.5	67.5	70	47.5	3.75		102.5	547.5	1667.5	4125	5434.38	4676.56	16553.4
213	Control	High	High	428	0	1	24	20	16	2	8	2	2	1.25	1.2	4.45					97.5	97.5	90	77.5	45	32.5		98.75	585	2156.25	5025	5665.62	7071.88	20602.5
214	Food	Low	High	382.89	0	0	17.5	21	1	5	10	2.2857	2.75	2.25	1.4	6.4					97.5	92.5	87.5	62.5	35	3.75		98.75	570	2070	4500	4509.38	3535.94	15284.1
215	Control	Low	Low	383.06	0	2	20.2	20	1	9	4	1.7143	2	1	1.4	4.4					85	90	72.5	67.5	60	55		92.5	525	1868.75	4200	5896.88	10493.8	23076.9
216	Control	High	Low	326.54	0	1	18.8	21	8	6	4	1.7143	3.25	1.75	1.6	6.6					97.5	92.5	82.5	60	47.5	27.5		98.75	570	2012.5	4275	4971.88	6843.75	18771.9
217	Food	Low	Low	346.94	0	1	21.9	20	2	11	4	2	2.5	1.75	1.8	6.05					97.5	97.5	87.5	87.5	87.5	75		98.75	585	2127.5	5250	8093.75	14828.1	30983.1
218	Control	Low	High	386.86	0	4	17.9	20	4	7	9	2.4286	3	1.5	1.6	6.1					77.5	77.5	72.5	37.5	12.5	1.75		88.75	465	1725	3300	2312.5	1300.31	9191.56
219	Control	Low	Low	356.58	0	3	23.7	20	5	5	3	2.1429	3	2.5	1.6	7.1					95	97.5	97.5	97.5	97.5	52.5		97.5	577.5	2242.5	5850	9018.75	13687.5	31473.8
220	Control	High	High	396.97	0	2	29.4	20	10	2	7	1	3.5	3.25	2.2	8.95					97.5	92.5	97.5	85	72.5	67.5		98.75	570	2185	5475	7284.38	12775	28388.1
221	Food	Low	Low	437.64	1	2	23.3	20	6	4	4	1.1429	2.25	2	2.2	6.45					100	97.5	82.5	77.5	62.5	37.5		100	592.5	2070	4800	6475	9125	23162.5
222	Food	Low	High	373.81	0	4	23.4	20	4	5	8	1.1429	3	2.75	1.8	7.55					97.5	92.5	82.5	77.5	82.5	70		98.75	570	2012.5	4800	7400	13915.6	28796.9
3001	Food	High	High	497.62	2	6	21.7	23	12	6	10	2.02	3.25	2.75	1.8	7.8	1589	52.76	61.94	15	95	87.5	10	5	1	1		97.5	547.5	1121.25	450	277.5	182.5	2676.25
3002	Control	Low	Low	374.21	0	0	24.2	19	2	8	1	1	1.25	1.5	1	3.75	719	24.7	25.3	3	100	97.5	97.5	95	87.5	82.5		100	592.5	2242.5	5775	8440.62	15512.5	32663.1
3003	Control	Low	High	417.6	1	3	23.8	22	5	14	11	1.86	3	2.75	1.6	7.35	996	34.8	36.32	7	97.5	97.5	92.5	90	77.5	62.5		98.75	585	2185	5475	7746.88	12775	28865.6
3004	Food	Low	Low	394.6	0	2	19.8	19	3	4	2	1.43	1.75	1	1.2	3.95	792	25.8	27.3	4	95	97.5	87.5	87.5	67.5	60		97.5	577.5	2127.5	5250	7168.75	11634.4	26855.6
3005	Food	High	Low	467.3	0	0	22.6	20	9	5	2	1.14	1.75	1.75	1.2	4.7	852	27.8	29.45	5	97.5	92.5	92.5	82.5	75	50		98.75	570	2127.5	5250	7284.38	11406.2	26736.9
3006	Control	High	High	417.55	2	5	21.8	23	14	2	11	1.29	2.25	1.75	2.2	6.2	968	30.8	33.1	9	100	92.5	82.5	62.5	65	42.5		100	577.5	2012.5	4350	5896.88	9809.38	22746.2
3007	Control	Low	High	376.43	0	3	28.7	22	5	10	9	2	1.75	2.25	1.4	5.4	1078	41.3	39.9	10	97.5	97.5	87.5	87.5	72.5	67.5		98.75	585	2127.5	5250	7400	12775	28236.2
3008	Food	High	Low	452	0	0	24.7	19	10	7	5	1	1.2	1	1.2	3.4	875	26.9	27.3	5	100	97.5	87.5	92.5	82.5	67.5		100	592.5	2127.5	5400	8093.75	13687.5	30001.2
3009	Control	High	Low	503.78	0	1	23.9	20	15	0	3	1.86	1	1.2	1	3.2	768	24.8	25.3	7	100	97.5	97.5	77.5	60	47.5		100	592.5	2242.5	5250	6359.38	9809.38	24353.8
3010	Food	Low	Low	353.07	1	6	25.3	22	5	6	6	2.14	2.25	2	1.2	5.45	1324	44.7	48	11	97.5	77.5	40	5	2.5	1		98.75	525	1351.25	1350	346.875	319.375	3991.25
3011	Food	High	Low	330.94	0	0	20.2	20	9	8	1	1	1.5	1.2	1.2	3.9	848	26.3	27.1	5	97.5	97.5	97.5	92.5	92.5	92.5		98.75	585	2242.5	5700	8556.25	16881.2	34063.8
3012	Control	High	High	501.3	2	4	27.6	23	12	5	10	1.29	2.5	1.75	1.8	6.05	1294	43.1	50.2	12	100	97.5	90	77.5	60	42.5		100	592.5	2156.25	5025	6359.38	9353.12	23586.2
3013	Control	High	Low	407.17	0	0	24.1	21	9	3	4	1.71	1.5	1.25	1	3.75	814	26.8	27.3	7	100	95	87.5	82.5	62.5	35		100	585	2098.75	5100	6706.25	8896.88	23486.9
3014	Control	High	Low	378.61	0	1	22.9	25	11	3	3	1.86	1.75	1.75	1.6	5.1	622	21.2	20.8	4	97.5	97.5	77.5	82.5	72.5	47.5		98.75	585	2012.5	4800	7168.75	10950	25615
3015	Food	Low	Low	352.17	1	0	20.3	19	2	3	4	2	1.5	1	1.2	3.7	784	23.6	24.5	6	97.5	92.5	82.5	70	62.5	37.5		98.75	570	2012.5	4575	6128.12	9125	22509.4
3016	Control	Low	Low	487.3	0	0	23.4	22	5	1	2	1.43	3	2.75	1.8	7.55	894	26.7	28.1	8	92.5	97.5	92.5	77.5	70	52.5		96.25	570	2185	5100	6821.88	11178.1	25951.2
3017	Food	Low	High	338.91	2	5	26.9	21	6	8	13	2.29	2.25	2	1.8	6.05	1021	32.4	35.1	10	97.5	55	15	5	5	1		98.75	457.5	805	600	462.5	547.5	2971.25
3018	Control	High	High	472.2	1	4	24.3	24	10	2	9	1.71	3	2.75	2	7.75	1342	44.8	52.5	12	97.5	67.5	45	42.5	35	15		98.75	495	1293.75	2625	3584.38	4562.5	12659.4
3019	Control	Low	Low	436.88	0	1	20.2	19	5	6	3	1.43	1.5	1.25	1.8	4.55	928	30.9	31.3	6	97.5	87.5	82.5	72.5	50	45		98.75	555	1955	4650	5665.62	8668.75	21593.1
3020	Food	Low	Low	373.19	1	2	19.4	20	2	8	1	2	1.5	1.75	1.2	4.45	730	25.2	26.1	5	97.5	97.5	92.5	92.5	75	62.5		98.75	585	2185	5550	7746.88	12546.9	28712.5
3021	Food	High	Low	548.02	0	0	24.9	23	9	11	5	2.29	3	1.25	2.2	6.45	1086	42.9	44	7	100	97.5	95	95	80	67.5		100	592.5	2213.75	5700	8093.75	13459.4	30159.4
3022	Control	High	High	378.66	2	6	21.4	22	14	10	13	2.57	3.25	2.75	1.8	7.8	1475	49.6	58.7	12	95	92.5	92.5	72.5	70	42.5		97.5	562.5	2127.5	4950	6590.62	10265.6	24593.8
3023	Control	Low	Low	492.33	0	1	24.4	19	1	2	3	1.43	2	1.75	1.2	4.95	813	24.2	24.4	4	97.5	97.5	87.5	92.5	60	52.5		98.75	585	2127.5	5400	7053.12	10265.6	25530
3024	Control	Low	High	384.07	1	6	20.2	26	5	6	11	1.14	3	2.75	2.2	7.95	936	27.4	30.3	9	97.5	92.5	92.5	70	72.5	65		98.75	570	2127.5	4875	6590.62	12546.9	26808.8
3025	Food	High	High	611.72	1	4	23.6	20	18	9	12	2.57	2	1.75	1.8	5.55	1129	36.4	38.5	10	87.5	90	35	37.5	15	3.75		93.75	532.5	1437.5	2175	2428.12	1710.94	8377.81
3026	Food	Low	Low	376.51	0	0	20.7	19	4	1	6	2.5	1.75	1.5	1.2	4.45	711	23.4	25.9	4	97.5	97.5	90	87.5	57.5	60		98.75	585	2156.25	5325	6706.25	10721.9	25593.1
	96	96	96	95	95	95	96	96	96	96	96	95	95	95	95	96	75	75	75	75	96	96	96	96	96	96	0	96	96	96	96	96	96	96
